# Supplementary material for: Tumor microenvironment remodeling after neoadjuvant immunotherapy in non-small cell lung cancer revealed by single-cell RNA sequencing
Source: Genome Med. 2023 Mar 3;15:14. doi: 10.1186/s13073-023-01164-9 (PMC9985263; doi:10.1186/s13073-023-01164-9)
Supplement: Supplementary file 1 — Additional file 1: Table S1. Clinical information of tumor and blood samples used in the study. [file 13073_2023_1164_MOESM1_ESM.xlsx]

## Sheet: A
Table S1. Clinical information of tumor and blood samples used in the study
(A). Clinical data of scRNA-seq samples
Sample_ID	Patient_ID	Resource	Sex	Age	Clinical stage	Pathology	PD-1 antibody	Chemotherapy	Pathologic response	Residual tumor	RECIST	IHC	Multiplex IF
BD_immune01	P01	Pre_biopsy	Male	68	IIIA	Squamous	Toripalimab	Carboplatin+Docetaxel	NE	NE	NE	No	No
BD_immune02	P02	Post_surgery	Female	67	IIIA	Adeno	Toripalimab	Carboplatin+Pemetrexed	NMPR	0.8	PR	No	No
BD_immune03	P03	Post_surgery	Male	66	IIIA	Squamous	Toripalimab	Carboplatin+Gemcitabine	MPR	0.05	PR	Yes	Yes
BD_immune04	P04	Post_surgery	Male	66	IIIA	Adeno	Toripalimab	Carboplatin+Pemetrexed	NMPR	0.2	PR	Yes	No
BD_immune05	P05	Pre_biopsy	Female	34	IIIA	Adeno	Toripalimab	Carboplatin+Pemetrexed	NMPR	0.78	PR	No	No
BD_immune06	P06	Post_surgery	Female	45	IIIA	Adeno	Toripalimab	Carboplatin+Pemetrexed	MPR (pCR)	0	PR	Yes	Yes
BD_immune07	P07	Post_surgery	Male	57	IIIA	Squamous	Toripalimab	Carboplatin+Gemcitabine	NMPR	0.9	SD	Yes	Yes
BD_immune08	P08	Pre_biopsy	Female	61	IIIA	Adeno	Camrelizumab	Carboplatin+Pemetrexed	NMPR	0.95	SD	No	No
BD_immune09	P09	Post_surgery	Male	66	IIIA	Squamous	Sintilimab	Carboplatin+Gemcitabine	NMPR	0.95	PR	Yes	Yes
BD_immune10	P10	Post_surgery	Male	70	IIIA	Squamous	Sintilimab	Carboplatin+Gemcitabine	NMPR	0.7	PR	Yes	No
BD_immune11	P11	Post_surgery	Female	67	IIIA	Adeno	Sintilimab	Carboplatin+Pemetrexed	MPR	0.09	SD	No	No
BD_immune12	P12	Post_surgery	Male	77	IIIA	Adeno	Sintilimab	Carboplatin+Pemetrexed	NMPR	0.8	SD	Yes	No
BD_immune13	P13	Post_surgery	Male	59	IIIA	Squamous	Sintilimab	Carboplatin+Gemcitabine	NMPR	0.4	PR	Yes	No
BD_immune14	P14	Post_surgery	Male	79	IIIA	Squamous	Sintilimab	Carboplatin+Gemcitabine	MPR	0.01	PR	Yes	Yes
BD_immune15	P15	Post_surgery	Male	55	IIIA	Adeno	Sintilimab	Carboplatin+Pemetrexed	NMPR	0.95	SD	Yes	Yes
	RECIST: Response Evaluation Criteria In Solid Tumours. CR: complete response; PR: partial response; SD: stable disease, NE: Not Evaluated.
	IHC: Immunohistochemistry
	IF: Immunofluorescence
	MPR: major pathologic response
	NMPR: non-major pathologic response
	pCR: pathologic complete response

## Sheet: B
Table S1. Clinical information of tumor and blood samples used in the study
(B). Clinical data of bulk RNA-seq samples
Sample_ID	Patient_ID	Resource	Sex	Age	Clinical stage	Pathology	PD-1 antibody	Chemotherapy	Pathologic response	Residual tumor	RECIST
R20027161LR01	P05	Pre_biopsy	Female	34	IIIA	Adeno	Toripalimab	Carboplatin+Pemetrexed	NMPR	0.78	PR
R20028573LR01	P07	Pre_biopsy	Male	57	IIIA	Squamous	Toripalimab	Carboplatin+Gemcitabine	NMPR	0.9	SD
R20052328LR01	P08	Pre_biopsy	Female	61	IIIA	Adeno	Camrelizumab	Carboplatin+Pemetrexed	NMPR	0.95	SD
R20030544LR01	P16	Pre_biopsy	Male	67	IIIA	Squamous	Toripalimab	Carboplatin+Gemcitabine	MPR (pCR)	0	CR
R20031593LR01	P17	Pre_biopsy	Male	67	IIIA	NSCLC	Sintilimab	Carboplatin+Pemetrexed	MPR (pCR)	0	PR
R20035974LR01	P18	Pre_biopsy	Male	61	IIB	Squamous	Toripalimab	Carboplatin+Gemcitabine	NMPR	0.9	PR
R20041445LR01	P19	Pre_biopsy	Male	49	IIIA	Squamous	Toripalimab	Carboplatin+Gemcitabine	MPR (pCR)	0	PR
R20052336LR01	P20	Pre_biopsy	Female	56	IIB	NSCLC	Toripalimab	Carboplatin+Gemcitabine	MPR	0.1	CR
R20059498LR01	P21	Pre_biopsy	Male	65	IIIA	Squamous	Cremlizumab	Carboplatin+Gemcitabine	NMPR	0.7	SD
R20059499LR01	P22	Pre_biopsy	Male	59	IIB	Squamous	Cremlizumab	Carboplatin+Paclitaxel	NMPR	0.7	PR
R20059506LR01	P23	Pre_biopsy	Male	60	IIIA	Squamous	Cremlizumab	Carboplatin+Gemcitabine	NMPR	0.2	PR
R20059511LR01	P24	Pre_biopsy	Female	52	IIIA	Carcinosarcomatoid	Cremlizumab	Carboplatin+Paclitaxel	NMPR	0.4	PR
R20073124LR01	P25	Pre_biopsy	Male	73	IIB	Adeno	Cremlizumab	Carboplatin+Pemetrexed	MPR	0.1	PR
R20073125LR01	P26	Pre_biopsy	Female	45	IIIB	Adeno	Toripalimab	Carboplatin+Pemetrexed	MPR	0.05	PR
R20073128LR02	P27	Pre_biopsy	Male	69	IIB	Squamous	Cremlizumab	Carboplatin+Gemcitabine	MPR (pCR)	0	SD
R20073704LR03	P28	Pre_biopsy	Male	74	IIB	Squamous	Cremlizumab	Carboplatin+Gemcitabine	NMPR	0.9	PR
R20073708LR01	P29	Pre_biopsy	Male	76	IIIA	Adeno	Toripalimab	Carboplatin+Pemetrexed	NMPR	0.6	SD
R20073752LR01	P30	Pre_biopsy	Male	68	IIIA	NSCLC	Toripalimab	Carboplatin+Paclitaxel	NMPR	0.4	PR
R21008693LR01	P31	Pre_biopsy	Male	58	IIB	Adeno	Cremlizumab	Carboplatin+Pemetrexed	NMPR	0.65	SD
R21008694LR01	P32	Pre_biopsy	Male	74	IB	Adeno	Sintilimab	Carboplatin+Gemcitabine	NMPR	0.7	SD
R21008707LR01	P33	Pre_biopsy	Male	54	IIIB	Squamous	Toripalimab	Carboplatin+Paclitaxel	MPR	0.05	PR
R21017092LR01	P34	Pre_biopsy	Male	70	IIB	Squamous	Cremlizumab	Carboplatin+Gemcitabine	NMPR	0.9	PR
R21017102LR01	P35	Pre_biopsy	Male	44	IIIA	Squamous	Toripalimab	Carboplatin+Gemcitabine	NMPR	0.4	PR
R21025078LR01	P36	Pre_biopsy	Male	69	IB	Adeno	Toripalimab	Carboplatin+Pemetrexed	MPR (pCR)	0	CR

## Sheet: C
Table S1. Clinical information of tumor and blood samples used in the study
(C). Clinical data of surgical samples used in IHC staining
Patient_ID	Resource	Sex	Age	Stage	Pathology	Neoadjuvant therapy
S01b	Surgery alone	Male	55	IB	Adeno	None
S02b	Surgery alone	Male	64	IA	Adeno	None
S09b	Surgery alone	Male	38	IA	Adeno	None
S10b	Surgery alone	Male	50	IA	Adeno	None
S11b	Surgery alone	Female	70	IA	Adeno	None

## Sheet: D
Table S1. Clinical information of tumor and blood samples used in the study
(D). Clinical data of metabolomic blood samples
Patient_ID	Baseline Sample_ID	On-treatment Sample_ID	Pre-surgery Sample_ID	Batch	Sex	Age	Clinical stage	PD_L1	Pathology	PD1_name	Chemotherapy	Pathologic response	Residual tumor	RECIST
P01	SerumMeta15	SerumMeta16	SerumMeta17	1	Male	68	IIIA	NA	Squamous	Toripalimab	Carboplatin+Docetaxel	NMPR	0.9	SD
P03	SerumMeta9	SerumMeta10	SerumMeta11	1	Male	66	IIIA	NA	Squamous	Toripalimab	Carboplatin+Gemcitabine	MPR	0.05	PR
P04	SerumMeta1	SerumMeta2	-	1	Male	66	IIIA	NA	Adeno	Toripalimab	Carboplatin+Pemetrexed	NMPR	0.2	PR
P05	SerumMeta24	SerumMeta25	SerumMeta26	2	Male	68	IIIA	NA	Adeno	Toripalimab	Carboplatin+Pemetrexed	NMPR	0.78	PR
P06	SerumMeta18	SerumMeta19	SerumMeta20	1	Female	45	IIIA	NA	Adeno	Toripalimab	Carboplatin+Pemetrexed	pCR	0	PR
P10	SerumMeta3	SerumMeta4	SerumMeta5	1	Male	70	IIIA	0.25	Squamous	Sintilimab	Carboplatin+Gemcitabine	NMPR	0.7	PR
P12	SerumMeta6	SerumMeta7	SerumMeta8	1	Male	77	IIIA	NA	Adeno	Sintilimab	Carboplatin+Pemetrexed	NMPR	0.8	SD
P13	SerumMeta12	SerumMeta13	SerumMeta14	1	Male	59	IIIA	NA	Squamous	Sintilimab	Carboplatin+Gemcitabine	NMPR	0.4	PR
P14	SerumMeta21	SerumMeta22	SerumMeta23	1	Male	79	IIIA	NA	Squamous	Sintilimab	Carboplatin+Gemcitabine	MPR	0.01	PR
P17	SerumMeta30	SerumMeta31	SerumMeta32	2	Male	67	IIIA	NA	NSCLC	Sintilimab	Carboplatin+Pemetrexed	pCR	0	PR
P18	SerumMeta33	SerumMeta34	-	2	Male	61	IIB	NA	Squamous	Toripalimab	Carboplatin+Gemcitabine	NMPR	0.9	PR
P19	SerumMeta35	SerumMeta36	SerumMeta37	2	Male	49	IIIA	0.8	Squamous	Toripalimab	Carboplatin+Gemcitabine	pCR	0	PR
P20	SerumMeta38	SerumMeta39	SerumMeta40	2	Female	56	IIB	NA	NSCLC	Toripalimab	Carboplatin+Gemcitabine	MPR	0.1	CR
P21	SerumMeta41	SerumMeta42	SerumMeta43	2	Male	65	IIIA	0.45	Squamous	Cremlizumab	Carboplatin+Gemcitabine	NMPR	0.7	SD
P23	SerumMeta44	SerumMeta45	SerumMeta46	2	Male	60	IIIA	0	Squamous	Cremlizumab	Carboplatin+Gemcitabine	NMPR	0.2	PR
P24	SerumMeta47	SerumMeta48	SerumMeta49	2	Female	52	IIIA	0.1	Carcinosarcomatoid	Cremlizumab	Carboplatin+Paclitaxel	NMPR	0.4	PR
P25	SerumMeta53	SerumMeta54	SerumMeta55	2	Male	73	IIB	NA	Adeno	Cremlizumab	Carboplatin+Pemetrexed	NMPR	0.15	PR
P26	SerumMeta56	SerumMeta57	SerumMeta58	2	Female	45	IIIB	0	Adeno	Toripalimab	Carboplatin+Pemetrexed	MPR	0.05	PR
P27	SerumMeta59	SerumMeta60	-	2	Male	69	IIB	0.7	Squamous	Cremlizumab	Carboplatin+Gemcitabine	pCR	0	SD
P28	SerumMeta61	SerumMeta62	-	2	Male	74	IIB	NA	Squamous	Cremlizumab	Carboplatin+Gemcitabine	NMPR	0.9	PR
P29	SerumMeta63	SerumMeta64	SerumMeta65	2	Male	76	IIIA	0	Adeno	Toripalimab	Carboplatin+Pemetrexed	NMPR	0.6	SD
P37	SerumMeta50	SerumMeta51	SerumMeta52	2	Male	64	IIB	0.7	Squamous	Cremlizumab	Carboplatin+Gemcitabine	NMPR	0.7	SD
P38	SerumMeta66	SerumMeta67	-	2	Male	72	IIIA	NA	Squamous	Sintilimab	Carboplatin+Gemcitabine	MPR	0.09	SD
P39	SerumMeta27	SerumMeta28	SerumMeta29	2	Male	69	IIIA	NA	Squamous	Toripalimab	Carboplatin+Gemcitabine	pCR	0	CR
