# Supplementary material for: Tumor microenvironment remodeling after neoadjuvant immunotherapy in non-small cell lung cancer revealed by single-cell RNA sequencing
Source: Genome Med. 2023 Mar 3;15:14. doi: 10.1186/s13073-023-01164-9 (PMC9985263; doi:10.1186/s13073-023-01164-9)
Supplement: Supplementary file 3 — Additional file 3: Table S2. Gene list of function modules. [file 13073_2023_1164_MOESM3_ESM.xlsx]

## Sheet: Sheet1
Table S3. Gene list of function modules
Module/Pathway		Gene symbol
Antigen presentation via MHC-II		P2B1, CD74, AP2S1, CTSA, KIF26A, KIF2A, AP1M1, RAB7A, TUBA3D, KIFAP3, DYNC1I2, CAPZB, KIF22, DNM2, KIF3C, DYNLL1, LAG3, KIF4A, AP1B1, LGMN, SEC23A, TUBB1, KIF3B, CTSH, DCTN6, TUBB4A, KLC3, AP1S1, DNM1, SH3GL2, CTSC, KIF20A, SEC24A, ACTR1B, CAPZA1, CTSD, KIF18A, CLTA, TUBA1B, KLC1, CANX, TUBA4A, AP1M2, KIF3A, ACTR10, DCTN4, CTSL, DYNC1LI2, CTSV, DCTN3, KLC4, TUBB2A, TUBB2B, KIF23, ACTR1A, KIF11, S…
		The gene list was from the REACTOME_MHC_CLASS_II_ANTIGEN_PRESENTATION pathway (c2.cp.reactome.v7.2.symbols.gmt, download from https://www. gsea-msigdb.org/gsea/index.jsp)
Estrogen response late		TFF1, SLC9A3R1, TPD52L1, PRSS23, CA12, PDZK1, ANXA9, CELSR2, TJP3, PGR, RET, MYB, TPBG, EGR3, ARL3, OLFM1, NPY1R, SCNN1A, XBP1, AREG, IL17RB, NRIP1, ASS1, TFF3, FKBP4, SLC27A2, SEMA3B, GPER1, LLGL2, AGR2, KRT19, CCN5, BLVRB, FLNB, PDCD4, CALCR, IGFBP4, DNAJC12, TIAM1, TSPAN13, CXCL12, RAB31, PKP3, CYP26B1, FKBP5, SIAH2, ISG20, TMPRSS3, SERPINA3, WFS1, MAPT, PDLIM3, RBBP8, GJB3, PRLR, SLC1A4, FOS,…
		The gene list was from the HALLMARK_ESTROGEN_RESPONSE_LATE pathway (h.all.v7.2.symbols.gmt, download from https://www. gsea-msigdb.org/gsea/index.jsp)
Cytotoxic signature for T/NK cells		GZMA, GZMB, GZMK, GNLY, IFNG, PRF1, NKG7
Exhausted signature for T/NK cells		LAG3, TIGIT, PCCD1, HAVCR2, CTLA4, LAYN, ENTPD1
Signature genes of B4_FCRL4 used for ssGSEA		MS4A1, FCRL4, FCRL5
Macrophage phenotype	M0	ACP5, BHLHE41, C5AR1, CCDC102B, CL22, CCL7, COL8A2, CSF1, CXCL3, CXCL5, CYP27A1, DCSTAMP, GPC4, HK3, IGSF6, MARCO, MMP9, NCF2, PLA2G7, PPBP, QPCT, SLAMF8, SLC12A8, TNFSF14, VNN1
	M1	ACHE, ADAMDEC1, APOBEC3A, APOL3, APOL6, AQP9, ARRB1, CCL19, CCL5, CCL8, CCR7, CD38, CD40, CHI3L1, CLIC2, CXCL10, CXCL11, CXCL13, CXCL9, CYP27B1, DHX58, EBI3, GGT5, HESX1, IDO1, IFI44L, IL2RA, KIAA0754, KYNU, LAG3, LAMP3, LILRA3, LILRB2, NOD2, PLA1A, PTGIR, RASSF4, RSAD2, SIGLEC1, SLAMF1, SLC15A3, SLC2A6, SOCS1, TLR7, TLR8, TNFAIP6, TNIP3, TRPM4
	M2	ADAMDEC1, AIF1, ALOX15, CCL13, CCL14, CCL18, CCL23, CCL8, CD209, CD4, CD68, CFP, CHI3L1, CLEC10A, CLEC4A, CLIC2, CRYBB1, EBI3, FAM198B, FES, FRMD4A, FZD2, GGT5, GSTT1, HRH1, HTR2B, MS4A6A, NME8, NPL, P2RY13, PDCD1LG2, RENBP, SIGLEC1, SLC15A3, TLR8, TREM2, WNT5B
	The gene lists are from CIBERSORT
Antigen-presenting function for DC		AP, AP1M2, ACTR1B, ACTR1A, BCAP31, PSME3, PSMD14, CLEC4M, SEC24B, IFI30, SEC23A, DCTN2, CENPE, DCTN6, SEC24A, KIF2C, KIF3A, DCTN3, CHUK, OSBPL1A, AP2M1, AP1S1, AP2S1, CLTA, CLTC, PSMB11, AP1S3, DYNLL2, PSMA8, CTSD, CTSE, CTSL, CTSV, CTSS, CYBA, CYBB, AP2A1, AP2A2, AP1B1, AP2B1, ACE, DCTN1, AP1G1, DYNC1H1, DYNC1I1, DYNC1I2, DYNC1LI2, DNM2, FCER1G, FCGR1A, FCGR1B, FCGR2B, SEC31A, KIFAP3, PSME4, KIF…
		The gene listis from Liu Y, He S, Wang XL, et al. Tumour heterogeneity and intercellular networks of nasopharyngeal carcinoma at single cell resolution. Nat Commun. 2021;12(1):741. doi: 10.1038/s41467-021-21043-4. PMID: 33531485
Signature genes of Mono_CX3CR1 used for ssGSEA		FCN1, S100A9, S100A8, CX3CR1, POU2F2, RIPOR2, SELL, VNN2, CFP, MNDA
Signature genes of Macro_SPP1 used for ssGSEA		CD68, LYZ, SPP1, CTSL, EMP1, FABP5, CSTB, SDC2, IL1B, LGMN
Signature genes of Neu_CCL3 used for ssGSEA		FCGB3B, CSF3R, G0S2, CXCR4, CXCL8, CCL3, CCL4, CCL4L2, CCRL2, C15orf48
