# Supplementary material for: Tumor microenvironment remodeling after neoadjuvant immunotherapy in non-small cell lung cancer revealed by single-cell RNA sequencing
Source: Genome Med. 2023 Mar 3;15:14. doi: 10.1186/s13073-023-01164-9 (PMC9985263; doi:10.1186/s13073-023-01164-9)
Supplement: Supplementary file 4 — Additional file 4: Table S3. Intensity matrix of steroids. [file 13073_2023_1164_MOESM4_ESM.xlsx]

## Sheet: intensity matrix of steroids
Name	SerumMeta1	SerumMeta2	SerumMeta3	SerumMeta4	SerumMeta5	SerumMeta6	SerumMeta7	SerumMeta8	SerumMeta9	SerumMeta10	SerumMeta11	SerumMeta12	SerumMeta13	SerumMeta14	SerumMeta15	SerumMeta16	SerumMeta17	SerumMeta18	SerumMeta19	SerumMeta20	SerumMeta21	SerumMeta22	SerumMeta23	SerumMeta24	SerumMeta25	SerumMeta26	SerumMeta27	SerumMeta28	SerumMeta29	SerumMeta30	SerumMeta31	SerumMeta32	SerumMeta33	SerumMeta34	SerumMeta35	SerumMeta36	SerumMeta37	SerumMeta38	SerumMeta39	SerumMeta40	SerumMeta41	SerumMeta42	SerumMeta43	SerumMeta44	SerumMeta45	SerumMeta46	SerumMeta47	SerumMeta48	SerumMeta49
Androsterone glucuronide	2.2316e+06	1.71258e+06	1.17506e+06	1.32538e+06	3.07255e+06	3.09778e+06	2.37948e+06	2.45399e+06	2.0847e+06	3.50646e+06	8.61172e+06	3.0583e+06	5.04732e+06	3.51877e+06	2.91798e+06	1.11108e+06	1.65965e+06	1.51296e+06	2.50325e+06	799176	789182	1.81805e+06	1.89783e+06	7.36622e+06	8.21446e+06	1.1776e+07	3.44606e+07	1.76818e+07	7.58195e+06	1.77643e+07	2.78395e+07	2.18001e+07	1.88337e+07	1.35014e+07	2.1694e+07	1.89789e+07	7.03691e+06	1.09295e+07	1.22955e+07	2.92133e+06	8.271e+06	1.58658e+07	1.21823e+07	1.11625e+07	1.7184e+07	1.47808e+07	1.2202e+07	1.50376e+07	1.65781e+07
7-Ketocholesterol	5.62559e+06	4.50122e+06	7.6418e+06	7.67259e+06	1.06618e+07	2.1336e+07	5.68614e+06	1.7495e+07	7.815e+06	7.32104e+06	7.86071e+06	8.4514e+06	8.4812e+06	5.48179e+06	6.79878e+06	5.92819e+06	6.23822e+06	9.6847e+06	9.5668e+06	6.07602e+06	4.15132e+06	4.79664e+06	4.91855e+06	3.34172e+07	2.91455e+07	2.07434e+07	3.18413e+07	3.5162e+07	1.83851e+07	6.47832e+07	5.87287e+07	5.48904e+07	1.10509e+08	9.04339e+07	2.95243e+07	2.23361e+07	1.64695e+07	7.3181e+07	7.72042e+07	5.59955e+07	1.59453e+08	1.76238e+08	1.63908e+08	6.70558e+07	4.53616e+07	3.2698e+07	2.04442e+07	2.14583e+07	1.88514e+07
17α-Ethynylestradiol	292365	336701	269260	365490	455194	726724	807792	610175	700611	551429	397911	438154	515466	477745	713728	1.12545e+06	1.25017e+06	375484	511423	284881	190084	413172	220101	1.65984e+06	6.52573e+06	1.09713e+06	1.36373e+06	1.7033e+06	1.34581e+06	734986	1.13235e+06	1.04062e+06	1.10816e+06	652630	1.17553e+06	1.85781e+06	1.02262e+06	1.64658e+06	730742	780112	929108	1.41063e+06	985700	1.07705e+06	800197	781505	945671	1.54443e+06	1.00345e+06
Testosterone sulfate	2.62907e+08	1.91934e+08	2.32774e+08	2.67526e+08	3.90098e+08	2.42346e+08	2.47784e+08	2.19561e+08	2.63138e+08	2.35367e+08	2.79337e+08	1.90881e+08	2.08247e+08	1.27081e+08	5.91474e+07	7.35506e+06	1.55224e+07	4.4761e+08	5.90013e+08	4.06234e+08	9.66399e+07	1.23358e+08	1.29608e+08	1.97537e+09	1.28917e+09	1.33579e+09	4.1096e+08	8.89404e+08	5.36789e+08	1.10255e+09	1.28366e+09	1.03986e+09	1.1342e+09	1.05865e+09	2.3147e+09	2.75156e+09	2.0996e+09	9.11463e+08	1.03685e+09	2.6039e+08	1.76366e+09	1.33764e+09	1.36266e+09	1.03012e+09	8.15945e+08	7.62507e+08	1.39914e+09	1.67602e+09	1.6589e+09
Cortisol	2.26453e+07	3.80486e+07	5.25756e+07	4.9784e+07	4.03988e+07	3.85307e+07	4.66405e+07	4.97512e+07	4.54096e+07	7.8822e+07	7.61603e+07	2.71247e+07	5.45673e+07	8.20246e+07	1.14636e+07	7.04647e+06	5.95279e+06	9.34017e+07	5.86266e+07	1.79646e+07	2.43031e+07	2.68722e+07	6.82836e+07	4.81802e+07	7.03856e+07	3.0051e+07	9.6482e+07	1.3369e+08	1.98443e+08	5.56236e+07	1.94494e+08	7.89988e+07	9.92298e+07	7.02574e+07	7.69766e+07	6.74103e+07	8.0183e+07	2.9694e+07	6.45508e+07	1.67438e+08	8.13281e+07	1.16939e+08	7.42519e+07	7.24025e+07	1.25265e+08	1.54017e+08	1.78465e+08	1.73335e+08	3.8803e+07
Testosterone	1.54953e+06	1.50718e+06	1.17245e+06	1.44874e+06	1.59497e+06	928294	916250	932297	909505	667466	843924	939686	1.51938e+06	802805	2.29065e+06	5.54703e+06	5.10496e+06	1.071e+06	1.12094e+06	806400	812837	831171	1.11231e+06	5.17311e+06	7.54104e+06	1.01862e+07	1.71156e+06	2.38398e+06	3.20507e+06	3.44345e+06	3.54394e+06	3.55865e+06	3.14543e+06	4.37681e+06	5.64483e+06	6.65045e+06	6.48904e+06	2.96383e+06	2.98127e+06	1.33976e+06	4.03033e+06	3.05115e+06	3.48527e+06	3.24419e+06	2.83284e+06	3.52358e+06	4.06481e+06	4.27017e+06	3.9251e+06
5α-Pregnan-3,20-dione	3.23258e+06	3.39978e+06	2.20787e+06	2.7198e+06	3.53077e+06	4.70949e+06	2.45557e+06	4.27263e+06	3.38153e+06	2.5758e+06	6.66269e+06	2.23665e+06	4.58589e+06	2.10515e+06	2.60006e+06	3.05829e+06	4.4402e+06	3.18908e+06	2.48739e+06	2.06622e+06	2.15799e+06	3.18462e+06	3.7688e+06	902154	797039	1.37931e+06	2.18559e+06	2.98071e+06	1.22975e+06	2.47637e+06	1.86557e+06	2.16678e+06	3.12064e+06	2.4622e+06	3.68477e+06	3.60486e+06	2.73674e+06	2.39781e+06	3.11738e+06	1.96308e+06	984282	1.77416e+06	1.56523e+06	1.30152e+06	2.29472e+06	1.99717e+06	947360	1.42021e+06	2.01602e+06
Cortisone	4.88031e+06	5.74731e+06	9.05853e+06	8.53793e+06	1.13236e+07	8.85684e+06	8.74408e+06	1.00353e+07	6.60268e+06	9.86585e+06	1.14037e+07	5.19251e+06	6.77508e+06	6.91223e+06	1.10188e+06	1.07933e+06	935021	8.33863e+06	8.85136e+06	5.17949e+06	3.98242e+06	5.0873e+06	1.02383e+07	1.20661e+07	1.55622e+07	1.08664e+07	1.50882e+07	1.80393e+07	1.98353e+07	1.97576e+07	2.3234e+07	2.11917e+07	1.7483e+07	1.46353e+07	1.60569e+07	2.20832e+07	2.1457e+07	7.18259e+06	1.13418e+07	1.60745e+07	1.45897e+07	1.86345e+07	1.54802e+07	1.47404e+07	2.27517e+07	2.48695e+07	2.98659e+07	1.85397e+07	1.34318e+07
Tetrahydrocortisone	984159	1.02727e+06	210216	723577	877072	141477	327374	213641	343061	436158	669929	124633	112598	359191	1.44943e+06	1.57804e+06	594686	649680	423575	346927	369296	170692	410452	1.45746e+07	1.32007e+07	2.18812e+07	1.60449e+07	1.59374e+07	1.56997e+07	1.39652e+07	1.73105e+07	1.70151e+07	1.98066e+07	1.70681e+07	1.86758e+07	2.25971e+07	2.05625e+07	2.60659e+07	2.68588e+07	3.18355e+07	7.57772e+06	1.19897e+07	1.20825e+07	1.74148e+07	2.84498e+07	1.22136e+07	3.52568e+07	2.12664e+07	1.20005e+07
3b,7b-Dihydroxy-5-androsten-17-one	7.20003e+06	8.78108e+06	5.02632e+06	6.59477e+06	7.01618e+06	5.22757e+06	4.24836e+06	5.31532e+06	6.46451e+06	5.909e+06	5.86025e+06	5.35586e+06	1.08182e+07	5.58279e+06	7.86558e+06	1.73412e+07	8.6241e+06	4.86956e+06	6.56194e+06	3.1158e+06	5.43842e+06	6.97973e+06	6.41664e+06	2.68719e+06	3.38989e+06	2.84745e+06	1.75382e+06	1.88383e+06	1.94961e+06	1.33507e+06	2.02283e+06	1.64545e+06	2.86988e+06	2.57777e+06	2.15747e+06	3.41128e+06	2.12108e+06	3.02283e+06	2.30183e+06	1.65981e+06	2.45634e+06	2.71954e+06	2.01975e+06	2.11316e+06	1.86107e+06	2.83441e+06	2.26921e+06	2.30258e+06	2.31718e+06
Tetrahydrocorticosterone	6.58912e+07	6.96652e+07	4.31957e+07	4.77352e+07	3.51621e+07	8.48161e+06	2.23441e+07	2.84418e+07	3.47179e+07	4.13356e+07	6.21102e+07	8.42281e+06	1.65904e+07	3.867e+07	4.56772e+08	2.11182e+08	5.64463e+07	9.1656e+07	3.37908e+07	4.76234e+07	3.30258e+07	1.36712e+07	6.90897e+07	3.5926e+07	4.08023e+07	3.15131e+07	7.27788e+07	4.68549e+07	1.14576e+08	1.32211e+08	3.34532e+07	3.00082e+08	2.62616e+07	2.99448e+07	3.38442e+07	5.8803e+07	1.75571e+08	2.96226e+07	4.63647e+07	3.97755e+07	2.44933e+07	2.6995e+07	2.92509e+07	2.14568e+07	7.26573e+07	2.38288e+07	7.61943e+07	5.92316e+07	1.98067e+07
17alpha-Hydroxyprogesterone	772990	956047	1.13895e+06	1.46826e+06	1.27488e+06	1.29996e+06	1.09056e+06	1.00656e+06	1.12855e+06	1.02644e+06	2.40747e+06	1.03526e+06	1.18524e+06	1.36652e+06	419057	456734	278401	3.08303e+06	1.22747e+06	1.40302e+06	902670	1.06527e+06	1.4934e+06	1.93344e+06	1.57069e+06	2.55688e+06	2.88518e+06	3.12368e+06	3.20361e+06	2.6029e+06	2.63767e+06	3.98716e+06	1.90327e+06	1.79437e+06	2.90304e+06	2.64244e+06	5.90815e+06	2.59736e+06	3.18341e+06	2.4837e+06	1.30267e+06	1.22037e+06	2.18546e+06	2.59786e+06	1.96167e+06	1.90397e+06	2.53405e+06	3.72466e+06	2.02883e+06
17alpha-Ethinyl estradiol	609934	1.64902e+06	1.53177e+06	2.4109e+06	1.88048e+06	1.8975e+06	2.46532e+06	2.54561e+06	3.24241e+06	1.89035e+06	6.39e+06	1.89027e+06	2.0329e+06	1.62044e+06	993250	1.19667e+06	1.16021e+06	1.76325e+06	1.58385e+06	1.69983e+06	2.36874e+06	2.0263e+06	1.96407e+06	4.96598e+06	4.69447e+06	5.26004e+06	3.81071e+06	4.36595e+06	3.5719e+06	5.05786e+06	3.98487e+06	3.8753e+06	5.00618e+06	3.00535e+06	1.38391e+07	5.45378e+06	4.76559e+06	4.10378e+06	4.53155e+06	2.73455e+06	4.0452e+06	4.51989e+06	4.7573e+06	3.56566e+06	5.63712e+06	4.47141e+06	4.30701e+06	5.36025e+06	3.90124e+06
Progesterone	469976	317726	221035	236719	340227	236124	321153	387432	310307	251732	421348	279007	431872	301688	243787	305115	352010	305817	649306	3.81614e+06	323126	534518	546647	775549	853793	5.18115e+06	935678	812504	763492	699757	730122	785831	815883	728944	712541	570592	583883	597337	704771	751653	754898	717585	632242	644500	705213	663781	2.33904e+07	927354	641298
Methyltestosterone	1.51818e+06	741839	377468	1.2865e+06	5.83486e+06	1.07839e+06	556499	1.25811e+06	481903	515397	1.26966e+06	1.46882e+06	1.07389e+06	674178	525875	556195	476427	514636	1.56363e+06	396811	5.54083e+06	1.97489e+06	3.38578e+06	899257	932756	814299	1.58043e+06	1.58489e+06	1.48655e+06	1.75651e+06	1.89444e+06	2.30359e+06	1.71802e+06	1.27744e+06	2.23064e+06	2.02061e+06	2.04279e+06	1.76197e+06	2.42706e+06	1.53927e+06	1.03079e+06	1.20149e+06	1.41114e+06	1.01566e+06	1.81355e+06	1.60881e+06	1.06127e+06	1.19305e+06	1.07061e+06
5beta-Androstane-3,17-dione	1.12799e+06	1.66776e+06	869438	950859	949600	2.08852e+06	2.85563e+06	6.00364e+06	1.70975e+06	2.4204e+06	1.10198e+07	966952	816799	614616	1.92516e+06	1.29044e+06	1.06543e+06	732473	787692	1.00593e+06	799286	792548	6.87281e+06	884709	912764	2.17952e+06	4.5256e+06	3.16432e+06	3.2914e+06	3.36699e+06	5.69753e+06	4.68055e+06	2.70023e+06	1.87964e+06	3.04144e+06	3.30213e+06	1.02777e+06	903058	1.13892e+06	854093	944727	2.09969e+06	830733	2.09492e+06	3.53499e+06	1.28579e+06	1.3049e+06	1.21919e+06	958097
beta-Estradiol 17-Acetate	2.0806e+06	3.18152e+06	2.2121e+06	4.02108e+06	3.18e+06	2.55771e+06	4.48019e+06	4.77695e+06	6.25295e+06	3.3591e+06	5.72832e+06	3.13988e+06	3.44544e+06	3.11388e+06	1.44023e+06	1.70836e+06	1.80898e+06	2.842e+06	2.43936e+06	2.53677e+06	3.52261e+06	3.37757e+06	3.15403e+06	6.78465e+06	6.19241e+06	7.21221e+06	4.433e+06	5.50565e+06	4.61551e+06	4.46322e+06	5.46859e+06	3.76464e+06	7.12869e+06	1.14537e+07	1.89744e+07	1.29001e+07	5.12651e+06	5.09052e+06	4.79862e+06	3.37193e+06	5.10115e+06	7.01803e+06	6.22496e+06	4.43934e+06	6.24323e+06	4.99918e+06	5.09019e+06	1.09721e+07	5.9271e+06
Estrone	3.5622e+06	7.91484e+06	913654	2.58166e+06	1.10748e+06	1.34307e+06	2.14782e+06	725291	5.20975e+06	6.04951e+06	7.47849e+06	1.49605e+06	2.14789e+06	6.7276e+06	7.55963e+06	1.11097e+07	1.32252e+07	8.37831e+06	5.08543e+06	3.7095e+06	1.0646e+07	1.90353e+06	1.0562e+07	2.32331e+06	4.79188e+06	3.79867e+06	1.4375e+07	1.40693e+07	3.15938e+07	8.99379e+06	1.73819e+07	1.4072e+07	7.16767e+06	3.32962e+06	6.70326e+06	4.07553e+06	6.16387e+06	6.59531e+06	7.53767e+06	5.83901e+06	744940	1.78576e+06	3.74653e+06	2.28565e+06	1.06374e+07	8.5513e+06	4.37849e+06	1.60183e+07	9.67208e+06
Corticosterone	2.61407e+06	2.77657e+06	2.00991e+06	1.4736e+06	2.9183e+06	3.43006e+06	3.35564e+06	4.20809e+06	1.92625e+06	5.66376e+06	6.45874e+06	3.17052e+06	3.60252e+06	5.74491e+06	555053	550165	532847	5.56497e+06	4.79288e+06	2.24537e+06	1.47092e+06	1.59017e+06	4.95566e+06	2.72217e+06	2.601e+06	2.65799e+06	3.3728e+06	5.06286e+06	5.09041e+06	1.40525e+06	9.72916e+06	2.8877e+06	2.59983e+06	1.92351e+06	2.04573e+06	1.76545e+06	3.03562e+06	1.80393e+06	2.91806e+06	1.948e+07	1.99247e+06	2.50532e+06	2.4132e+06	2.17813e+06	3.00113e+06	6.93093e+06	3.75566e+06	5.41395e+06	1.48745e+06
[truncated: 18 more columns]
